# Supplementary material for: Ginsenoside Rh1 Induces MCF-7 Cell Apoptosis and Autophagic Cell Death through ROS-Mediated Akt Signaling
Source: Cancers (Basel). 2021 Apr 15;13(8):1892. doi: 10.3390/cancers13081892 (PMC8071122; doi:10.3390/cancers13081892)
Supplement: Supplementary file 1 [file cancers-13-01892-s001.zip]

Archive with 2 entries (2 files):
- cancers-1086602-file S1.pdf
- cancers-1086602-suppl-proof-resubmit.pdf
